# Supplementary material for: Pharmacological Properties of Polyphenols: Bioavailability, Mechanisms of Action, and Biological Effects in In Vitro Studies, Animal Models, and Humans
Source: Biomedicines. 2021 Aug 23;9(8):1074. doi: 10.3390/biomedicines9081074 (PMC8392236; doi:10.3390/biomedicines9081074)
Supplement: Supplementary file 1 [file biomedicines-09-01074-s001.zip]

Archive with 1 entries (1 files):
- biomedicines-1321366-supplementary.pdf
